# Supplementary material for: Enhanced Paclitaxel Efficacy to Suppress Triple-Negative Breast Cancer Progression Using Metronomic Chemotherapy with a Controlled Release System of Electrospun Poly-d-l-Lactide-Co-Glycolide (PLGA) Nanofibers
Source: Cancers (Basel). 2021 Jul 3;13(13):3350. doi: 10.3390/cancers13133350 (PMC8268060; doi:10.3390/cancers13133350)
Supplement: Supplementary file 1 [file cancers-13-03350-s001.zip]

Archive with 1 entries (1 files):
- cancers-1267517-supplementary.pdf
